# Supplementary material for: Targeted next-generation sequencing for pulmonary infection diagnosis in patients unsuitable for bronchoalveolar lavage
Source: Front Med (Lausanne). 2023 Dec 21;10:1321515. doi: 10.3389/fmed.2023.1321515 (PMC10764475; doi:10.3389/fmed.2023.1321515)
Supplement: Supplementary file 1 [file Table_1.xlsx]

## Sheet: Sheet1
Supplementary Table S1. 153 pathogens targeted by tNGS.
Pathogen types	Genus	Species
Gram-positive bacterium	Streptococcus	Streptococcus pneumoniae
Gram-positive bacterium	Streptococcus	Streptococcus pyogenes
Gram-positive bacterium	Streptococcus	Streptococcus agalactiae
Gram-positive bacterium	Enterococcus	Enterococcus faecium
Gram-positive bacterium	Enterococcus	Enterococcus faecalis
Gram-positive bacterium	Staphylococcus	Staphylococcus aureus
Gram-positive bacterium	Corynebacterium	Corynebacterium diphtheriae
Gram-positive bacterium	Mycobacterium	Mycobacterium tuberculosis complex
Gram-positive bacterium	Nocardia	Nocardia asteroides
Gram-positive bacterium	Nocardia	Nocardia brasiliensis
Gram-positive bacterium	Nocardia	Nocardia concava
Gram-positive bacterium	Nocardia	Nocardia gelsenkirchen
Gram-positive bacterium	Trueperella	Trueperella pyogenes
Gram-positive bacterium	Corynebacterium	Corynebacterium pseudotuberculosis
Gram-positive bacterium	Bacillus	Bacillus anthracis
Gram-positive bacterium	Bacillus	Bacillus cereus
Gram-positive bacterium	Tropheryma	Tropheryma whipplei
Gram-positive bacterium	Rhodococcus	Rhodococcus hoagii
Gram-positive bacterium	/	Mycobacterium nontuberculosis
Gram-positive bacterium	Mycobacterium	Mycobacterium avium
Gram-positive bacterium	Mycobacterium	Mycobacterium intracellulare
Gram-positive bacterium	Mycobacterium	Mycobacterium kansasii
Gram-positive bacterium	Mycobacterium	Mycobacteroides chelonae
Gram-positive bacterium	Mycobacterium	Mycobacteroides abscessus
Gram-positive bacterium	Mycobacterium	Mycolicibacterium fortuitum
Gram-positive bacterium	Mycobacterium	Mycobacterium scrofulaceum
Gram-positive bacterium	Mycobacterium	Mycobacterium marinum
Gram-positive bacterium	Mycobacterium	Mycobacterium ulcerans
Gram-positive bacterium	Mycobacterium	Mycobacterium haemophilum
Gram-positive bacterium	Mycobacterium	Mycobacterium gordonae
Gram-positive bacterium	Mycobacterium	Mycobacterium xenopi
Gram-positive bacterium	Mycobacterium	Mycobacterium vaccae
Gram-positive bacterium	Mycobacterium	Mycobacterium malmoense
Gram-negative bacterium	Neisseria	Neisseria meningitidis
Gram-negative bacterium	Serratia	Serratia marcescens
Gram-negative bacterium	Haemophilus	Haemophilus influenzae
Gram-negative bacterium	Haemophilus	Haemophilus hemolyticus
Gram-negative bacterium	Klebsiella	Klebsiella pneumoniae
Gram-negative bacterium	Klebsiella	Klebsiella oxytoca
Gram-negative bacterium	Klebsiella	Klebsiella aerogenes
Gram-negative bacterium	Moraxella	Moraxella catarrhalis
Gram-negative bacterium	Legionella	Legionella pneumophila
Gram-negative bacterium	Stenotrophomonas	Stenotrophomonas maltophilia
Gram-negative bacterium	Bordetella	Bordetella pertussis
Gram-negative bacterium	Bordetella	Bordetella parapertussis
Gram-negative bacterium	Bordetella	Bordetella holmesii
Gram-negative bacterium	Bordetella	Bordetella avium
Gram-negative bacterium	Acinetobacter	Acinetobacter baumannii
Gram-negative bacterium	Pseudomonas	Pseudomonas aeruginosa
Gram-negative bacterium	Escherichia	Escherichia coli
Gram-negative bacterium	Enterobacter	Enterobacter cloacae complex
Gram-negative bacterium	Bacteroides	Bacteroides fragilis
Gram-negative bacterium	Burkholderia	Burkholderia cepacia
Gram-negative bacterium	Salmonella	Salmonella enterica
Gram-negative bacterium	Pasteurella	Pasteurella multocida
Gram-negative bacterium	Francisella	Francisella tularensis
Gram-negative bacterium	Proteus	Proteus mirabilis
Gram-negative bacterium	Burkholderia	Burkholderia mallei
Gram-negative bacterium	Burkholderia	Burkholderia pseudomallei
Gram-negative bacterium	Elizabethkingia	Elizabethkingia meningoseptica
Atypical pathogen	Mycoplasma	Mycoplasma pneumoniae
Atypical pathogen	Ureaplasma	Ureaplasma parvum
Atypical pathogen	Ureaplasma	Ureaplasma urealyticum
Atypical pathogen	Chlamydia	Chlamydia pneumoniae
Atypical pathogen	Chlamydia	Chlamydia trachomatis
Atypical pathogen	Chlamydia	Chlamydia psittaci
Atypical pathogen	Rickettsia	Rickettsia typhi
Atypical pathogen	Rickettsia	Rickettsia prowazekii
Atypical pathogen	Rickettsia	Rickettsia rickettsii
Atypical pathogen	Orientia	Orientia tsutsugamushi
Atypical pathogen	Coxiella	Coxiella burnetii
DNA virus	Bocaparvovirus	Human bocavirus 1
DNA virus	Bocaparvovirus	Human bocavirus 2
DNA virus	Bocaparvovirus	Human bocavirus 3
DNA virus	Bocaparvovirus	Human bocavirus 4
DNA virus	Erythroparvovirus	Human parvovirus B19
DNA virus	Simplexvirus	Herpes simplex virus 1
DNA virus	Simplexvirus	Herpes simplex virus 2
DNA virus	Varicellovirus	Varicella zoster virus
DNA virus	Lymphocryptovirus	Epstein-Barr virus
DNA virus	Cytomegalovirus	Cytomegalovirus
DNA virus	Roseolovirus	Human herpes virus 6
DNA virus	Roseolovirus	Human herpes virus 7
DNA virus	Betapolyomavirus	BK polyomavirus
DNA virus	Betapolyomavirus	JC polyomavirus
DNA virus	Mastadenovirus	Human mastadenovirus
DNA virus	Mastadenovirus	Human mastadenovirus B
DNA virus	Mastadenovirus	Human mastadenovirus C
DNA virus	Mastadenovirus	Human mastadenovirus E
DNA virus	Mastadenovirus	Human adenovirus 1
DNA virus	Mastadenovirus	Human adenovirus 2
DNA virus	Mastadenovirus	Human adenovirus 3
DNA virus	Mastadenovirus	Human adenovirus 4
DNA virus	Mastadenovirus	Human adenovirus 5
DNA virus	Mastadenovirus	Human adenovirus 7
DNA virus	Mastadenovirus	Human adenovirus 55
RNA virus	Alphainfluenzavirus	Influenza A virus
RNA virus	Alphainfluenzavirus	Influenza A virus H1N1
RNA virus	Alphainfluenzavirus	Influenza A virus(H1N1pdm09)
RNA virus	Alphainfluenzavirus	Influenza A virus H3N2
RNA virus	Alphainfluenzavirus	Influenza A virus H5N1
RNA virus	Alphainfluenzavirus	Influenza A virus H7N9
RNA virus	Betainfluenzavirus	Influenza B virus
RNA virus	Gammainfluenzavirus	Influenza C virus
RNA virus	Metapneumovirus	Human metapneumovirus
RNA virus	Alphacoronavirus	Human coronavirus 229E
RNA virus	Alphacoronavirus	Human coronavirus NL63
RNA virus	Betacoronavirus	Human coronavirus HKU1
RNA virus	Betacoronavirus	Human coronavirus OC43
RNA virus	Respirovirus	Human respirovirus 1
RNA virus	Orthorubulavirus	Human orthorubulavirus 2
RNA virus	Respirovirus	Human respirovirus 3
RNA virus	Orthorubulavirus	Human orthorubulavirus 4
RNA virus	Orthopneumovirus	Human respiratory syncytial virus A
RNA virus	Orthopneumovirus	Human respiratory syncytial virus B
RNA virus	Orthorubulavirus	Mumps orthorubulavirus
RNA virus	Rubivirus	Rubella virus
RNA virus	Morbillivirus	Measles morbillivirus
RNA virus	Rotavirus	Rotavirus
RNA virus	Enterovirus	Enterovirus
RNA virus	Enterovirus	Enterovirus A
RNA virus	Enterovirus	Enterovirus B
RNA virus	Enterovirus	Enterovirus C
RNA virus	Enterovirus	Enterovirus D
RNA virus	Enterovirus	Enterovirus A71
RNA virus	Enterovirus	Enterovirus D68
RNA virus	Enterovirus	Coxsackievirus A2
RNA virus	Enterovirus	Coxsackievirus A6
RNA virus	Enterovirus	Coxsackievirus A9
RNA virus	Enterovirus	Coxsackievirus A16
RNA virus	Enterovirus	Coxsackievirus B2
RNA virus	Enterovirus	Coxsackievirus B3
RNA virus	Enterovirus	Coxsackievirus B5
RNA virus	Enterovirus	Coxsackievirus B6
RNA virus	Enterovirus	Echovirus
RNA virus	Enterovirus	Rhinovirus
RNA virus	Enterovirus	Rhinovirus A
RNA virus	Enterovirus	Rhinovirus B
RNA virus	Enterovirus	Rhinovirus C
Fungi	Cryptococcus	Cryptococcus neoformans
Fungi	Aspergillus	Aspergillus fumigatus
Fungi	Pneumocystis	Pneumocystis jirovecii
Fungi	Candida	Candida albicans
Fungi	Cryptococcus	Cryptococcus gattii
Fungi	Histoplasma	Histoplasma capsulatum
Fungi	Talaromyces	Talaromyces marneffei
Fungi	Rhizomucor	Rhizomucor pusillus
Fungi	Lichtheimia	Lichtheimia corymbifera
Fungi	Rhizopus	Rhizopus microsporus
Fungi	Scedosporium	Scedosporium apiospermum
Fungi	Schizophyllum	Schizophyllum commune
Fungi	Rhizopus	Rhizopus oryzae
Fungi	Trichosporon	Trichosporon asahii
